# Supplementary material for: Psychometric Properties of the Behavioral–Emotional Regulation Questionnaire in Peruvian Adults (BERQ-PA)
Source: Behav Sci (Basel). 2025 Feb 16;15(2):224. doi: 10.3390/bs15020224 (PMC11851976; doi:10.3390/bs15020224)
Supplement: Supplementary file 1 [file behavsci-15-00224-s001.zip]

Archive with 1 entries (1 files):
- behavsci-3319089-supplementary.pdf
